# Supplementary material for: Associations between Combined Psychological and Lifestyle Factors with Pain Intensity and/or Disability in Patients with Chronic Low Back Pain: A Cross-Sectional Study
Source: Healthcare (Basel). 2023 Nov 9;11(22):2928. doi: 10.3390/healthcare11222928 (PMC10671559; doi:10.3390/healthcare11222928)
Supplement: Supplementary file 1 [file healthcare-11-02928-s001.zip]

Archive with 1 entries (1 files):
- healthcare-2661653-supplementary.pdf
